# Supplementary material for: Little Cross-Feeding of the Mycorrhizal Networks Shared Between C3-Panicum bisulcatum and C4-Panicum maximum Under Different Temperature Regimes
Source: Front Plant Sci. 2018 Apr 6;9:449. doi: 10.3389/fpls.2018.00449 (PMC5897505; doi:10.3389/fpls.2018.00449)
Supplement: Supplementary file 1 [file Table_1.xlsx]

## Sheet: plant compartments
Řezáčová et al 2018, supplementary Table S5																											AMF taxon abundance (gene copies mg-1 sample)
																											Roots					Substrate (plant compartment)												C source of the C16:1ω5 fatty acid (%)
							roots	shoots				roots		shoots			roots	shoots	total								Rhizophagus	Funneliformis	Claroideoglomus	Acaulospora	Gigaspora	Rhizophagus	Funneliformis	Claroideoglomus	Acaulospora	Gigaspora								Roots	Substrate (plant compartment)
Pot number	Plant photosynthesis type	Microbial inoculum	Cultivation temperature	shoot DW (g)	root DW (g)	Total biomass (g)	P total (mg P/g DW)	P total (mg P/g DW)	root P content	shoot P content	Total P content (mg)	N%	root N content (g)	N%	shoot N content (g)	Total N content (g)	excess15N (mol)	excess15N	Excess 15N (mmol)	C16:1w5 fatty acid in the total lipid fraction of roots (µg g-1 DW)	C16:1w5 fatty acid in the total lipid fraction of substrate (plant compartment; µg g-1 DW)	Content of C16:1w5 fatty acid in the total lipid fraction of roots (µg)	Content of C16:1w5 fatty acid in the total lipid fraction of substrate (plant compartment; µg)	Root colonization by hyphae (%)	Root colonization by arbuscules (%)	Root colonization by vesicles (%)	INTRAkor(gene copies/ mg)	MOSSkor (gene copies/ mg)	CLARkor (gene copies/ mg)	ACAUkor(gene copies/ mg)	GIGAkor (gene copies/ mg)	INTRAsoil (gene copies/ mg)	MOSSsoil (gene copies/ mg)	CLARsoil (gene copies/ mg)	ACAUsoil (gene copies/ mg)	GIGAsoil (gene copies/ mg)	δ 13C/12C of shoots (‰)	δ 13C/12C of substrate (plant compartment, ‰)	δ 13C/12C of roots (‰)	δ 13C/12C in C16:1w5 from roots (‰)	δ 13C/12C in C16:1w5 from substrate (‰)	δ13C/12C in C16:1w5 from roots adjusted to M- control (‰)	δ13C/12C in C16:1w5 from substrate (plant compartment) adjusted to M- control (‰)
1	C3	M+	24	4.27	0.61	4.88	0.824795	2.90632	0.503125	12.41	12.9131	1.18474	0.00722694	2.44431	0.104372	0.111599				854.081	3.81618	520.99	7632.36	76	48	8	1.40257e+07	2.4494e+07	459011	7665.59	347765	3929.57	42761.1	2416.72	30.8118		-29.476	-18.306	-29.314	-26.079	-24.508	-25.9521	-24.4968
1	C3	M+	24	3.41	0.55	3.96	0.883991	3.0844	0.486195	10.5178	11.004	1.22279	0.00672537	2.26367	0.0771913	0.0839167				2585.49	7.46833	1422.02	14936.7	86	64	8	1.40212e+07	2.21176e+07	288959	9430.2	850586	12629	4302.95	912.926			-30.435	-20.408	-30.683	-31.875	-31.921	-31.9559	-32.0336
2	C4	M+	24	5.44	1.06	6.5	0.551398	1.26084	0.584482	6.85899	7.44347	0.888145	0.00941434	0.819142	0.0445613	0.0539757				1606.31	14.9933	1702.68	29986.7	68	38	10	6.30306e+06	6.67016e+07	793096	24007.8	250461	5175.68	52789.1	1677.92	63.7519	5318.92	-14.922	-21.063	-12.997	-18.126	-17.219	-18.1172	-17.1702
2	C4	M+	24	6.74	1.56	8.3	0.566091	1.47608	0.883101	9.94879	10.8319	0.899904	0.0140385	0.921871	0.0621341	0.0761726				886.908	13.0805	1383.58	26161	72	50	2	1.93161e+07	4.96095e+07	1.2107e+06	13882.6	554147	3700.86	34071.2	2175.29	19.1202	5238.66	-14.796	-20.542	-14.327	-15.042	-20.182	-15.0332	-20.1526
3	C4	M+	24	5.83	1.11	6.94	0.42363	0.899232	0.47023	5.24252	5.71275	0.843034	0.00935768	1.0243	0.059717	0.0690747	6.88896e-06	2.01868e-05	0.0270758	164.436	4.38056	182.524	8761.11	72	22	2	5.83801e+06	3.90559e+07	569677	14861.1	126408	39019	30295.5	3827.16	62.457	1239.15	-14.536	-20.228	-13.758	-8.115	-19.843	-6.0487	-19.61	185.091	90.5205
3	C3	M+	24	4.71	0.63	5.34	0.851749	1.70147	0.536602	8.01392	8.55052	1.22469	0.00771555	1.77989	0.0838329	0.0915485	9.73065e-06	6.68863e-05	0.076617	572.295	5.29059	360.546	10581.2	80	52	8	2.36728e+07	4.7187e+07	504467	10424	121996	12392.1	18922.2	2382.76		6153.8	-29.128	-20.383	-28.304	-24.85	-29.439	-24.317	-29.7166	37.7664	-14.7559
4	C3	M+	24	4.42	0.68	5.1	0.740289	2.12943	0.503397	9.41206	9.91546	1.10705	0.00752792	1.82194	0.0805298	0.0880577	4.12641e-06	2.5758e-05	0.0298844	1110.16	3.87662	754.91	7753.25	72	28	10	2.09661e+07	5.50809e+07	544333	17180.5	2.54056e+06	4683.08	214550	1232.78	75.2519	14928.3	-29.754	-19.76	-29.027	-25.445	-27.509	-25.2283	-27.7672	30.4172	5.55023
4	C4	M+	24	6.7	1.43	8.13	0.419648	1.45774	0.600096	9.76685	10.3669	0.890409	0.0127328	1.32718	0.0889212	0.101654	8.90224e-06	4.40841e-05	0.0529864	590.106	11.3392	843.852	22678.5	66	22	4	3.14823e+06	1.10074e+08	1.14502e+06	19446.5	338743	92.9668	38468.2	366.469	7.17447	1097.89	-14.735	-19.494	-14.16	-19.79	-17.644	-19.7016	-17.5037	74.9874	112.462
6	C3	M+	24	4.65	0.85	5.5	0.773492	1.80576	0.657468	8.39679	9.05426	1.11739	0.00949784	1.97526	0.0918496	0.101347	6.9077e-06	4.72738e-05	0.0541815	1488.28	4.56633	1265.04	9132.65	66	40	14	1.45397e+07	1.81535e+07	181750	7816.48	698453	11178	39135	2039.27		2127.63	-29.863	-19.133	-28.723	-25.221	-30.269	-25.0841	-30.6418	31.5794	-24.3942
6	C4	M+	24	6.33	1.55	7.88	0.421302	1.48953	0.653018	9.42875	10.0818	0.812638	0.0125959	1.06143	0.0671883	0.0797842	8.73502e-06	3.02647e-05	0.0389997	523.889	5.93262	812.028	11865.2	62	28	4	6.91064e+06	4.80136e+07	511693	8721.81	628572	2724.64	63618.3	1777.74	38.0217	12707.4	-15.299	-19.839	-14.083	-17.747	-20.228	-17.5969	-20.0725	91.9605	85.7027
7	C3	M-	24	4.11	0.8	4.91	0.368212	0.640364	0.29457	2.6319	2.92647	1.01868	0.00814941	1.82868	0.0751586	0.083308				42.3263	0.132032	33.861	264.065	0	0	0											-28.938	-20.445	-27.423	-28.433	-9.5
7	C3	M-	24	3.61	0.7	4.31	0.439664	0.843397	0.307765	3.04466	3.35243	1.0743	0.00752008	2.15937	0.0779534	0.0854734				41.5492	0.110812	29.0845	221.624	0	0	0											-29.373	-19.636	-28.288	-27.917	-24.583
8	C4	M-	24	8.31	1.6	9.91	0.27883	0.487947	0.446128	4.05484	4.50097	0.799078	0.0127853	0.785611	0.0652843	0.0780695				0	0.151577	0	303.154	0	0	0											-15.346	-18.908	-13.943		-22.603
8	C4	M-	24	7.11	1.36	8.47	0.262026	0.998702	0.356356	7.10077	7.45713	0.698093	0.00949406	1.32093	0.0939179	0.103412				0	0.0693564	0	138.713	0	0	0											-15.185	-18.879	-14.997		-17.373
10	C3	M-	24	5.12	0.72	5.84	0.402812	0.771143	0.290025	3.94825	4.23828	1.05349	0.00758514	1.67351	0.0856837	0.0932688	1.34076e-06	1.01519e-05	0.0114927	61.6015	0.150104	44.3531	300.207	0	0	0	0	0	0	0	0	0	0	0	0	0	-29.861	-19.126	-29.362	-29.708	-23.573
10	C4	M-	24	6.93	1.6	8.53	0.212473	0.520986	0.339957	3.61043	3.95039	0.636349	0.0101816	0.939166	0.0650842	0.0752658	5.86169e-06	4.11878e-05	0.0470495	42.3321	0.122848	67.7314	245.697	0	0	0	0	0	0	0	0	473.405	0	0	0	0	-15.288	-19.655	-14.621	-22.688	-23.68
11	C4	M-	24	7.59	1.93	9.52	0.229817	0.552957	0.443547	4.19694	4.64049	0.731543	0.0141188	0.966149	0.0733307	0.0874495	7.77031e-06	2.11453e-05	0.0289156	0	0.299946	0	599.892	0	0	0	0	0	0	0	0	0	0	0	0	0	-15.47	-20.298	-14.159		-20.877
11	C3	M-	24	5.18	1.15	6.33	0.355247	0.682596	0.408534	3.53585	3.94438	0.949388	0.010918	1.49716	0.077553	0.0884709	3.84663e-06	2.34112e-05	0.0272579	0	0.275402	0	550.804	0	0	0	0	0	0	0	0	0	0	0	0	0	-29.681	-20.162	-28.836		-23.702
12	C4	M-	24	7.86	1.39	9.25	0.34248	1.03134	0.476047	8.10634	8.58239	0.815664	0.0113377	1.22607	0.0963694	0.107707	8.92196e-06	5.06099e-05	0.0595318	0	0.302676	0	605.353	0	0	0	0	0	0	0	0	0	0	0	0	0	-15.12	-18.995	-14.736		-28.66
12	C3	M-	24	5.05	1.16	6.21	0.472105	0.848618	0.547642	4.28552	4.83316	0.945435	0.010967	1.52668	0.0770974	0.0880645	2.36111e-06	1.21974e-05	0.0145585	52.5922	0.312999	61.0069	625.999	0	0	0	0	0	0	0	0	0	0	0	0	0	-29.882	-20.322	-28.872	-29.239	-24.941
13	C3	M+	32	2.35	0.49	2.84	0.678065	2.1022	0.332252	4.94018	5.27243	1.47304	0.0072179	2.64878	0.0622462	0.0694641				111.502	0.863246	54.6358	1726.49	34	16	0	9.94792e+06	917301	571838		0	270.77		1161.05		3369.36	-31.614	-20.589	-30.153	-30.613	-27.337	-30.6043	-27.0147
13	C3	M+	32	2.1	0.48	2.58	0.417053	2.03512	0.200185	4.27375	4.47394	1.53371	0.00736181	2.64221	0.0554865	0.0628483				124.04	0.964789	59.5394	1929.58	50	20	2		2.71221e+07	349310	35889.8	845504		1812.49	696.897	3.17376		-31.058	-20.023	-31.41	-29.501	-30.032	-29.4923	-30.4724
14	C4	M+	32	5.29	1.06	6.35	0.519882	1.78861	0.551075	9.46176	10.0128	0.924203	0.00979655	1.16814	0.0617944	0.071591				234.918	1.51149	249.013	3022.99	74	28	2	3.1724e+07	3.99759e+07	463721	46335	1.50028e+06	342.616	1800.47	834.938	54.44	1161.77	-15.933	-19.703	-16.582	-15.769	-20.381	-15.7602	-19.3886
14	C4	M+	32	5.18	1.6	6.78	0.74461	1.65003	1.19138	8.54716	9.73854	0.866949	0.0138712	1.18467	0.0613659	0.0752371				484.823	3.55673	775.717	7113.47	70	32	2	8.73228e+06	1.44396e+06	683155			2821.59	4808.95	2861.27	82.021	14358.9	-16.662	-21.007	-15.965	-20.115	-20.883	-20.1062	-20.516
15	C3	M+	32	2.83	0.61	3.44	0.8271	0.504531	0.504531	1.42782	1.93235	1.31635	0.00802975	2.15361	0.0609471	0.0689768	5.8605e-06	2.98495e-05	0.03571	145.854	1.64698	88.971	3293.96	62	22	2	2.34917e+07	2.73278e+06	875105	10260.7	0	0	5595.05	4783.97	86.5527	6139.7	-32.237	-18.58	-31.472	-31.689	-24.453	-31.6803	-24.2139	-13.8871	50.9781
15	C4	M+	32	4.9	1.08	5.98	0.504531	2.58502	0.544893	12.6666	13.2115	1.04272	0.0112614	1.32257	0.064806	0.0760674	7.86417e-06	3.89394e-05	0.0468036	516.243	0.944795	557.542	1889.59	68	18	4	7.49721e+06	3.33337e+07	473080	32905.8	251262	0	20725	3235.92	42.6868	0	-16.334	-20.269	-16.44	-17.977	-25.617	-17.9682	-27.0372	99.4362	18.8958
16	C4	M+	32	5.07	1.33	6.4	0.491125	1.38407	0.653197	7.01723	7.67042	0.893944	0.0118894	1.41876	0.0719309	0.0838204	9.17296e-06	6.39852e-05	0.0731582	299.523	1.78475	398.366	3569.5	70	38	2	1.81774e+07	2.05261e+07	383650	4833.47	305590	0	19199.8	2786.14	31.146	3992.18	-16.317	-19.137	-16.268	-15.393	-19.377	-15.3842	-19.3278	120.792	106.503
16	C3	M+	32	2.54	0.44	2.98	0.744241	2.51594	0.327466	6.39048	6.71795	1.44593	0.00636211	2.77877	0.0705806	0.0769428	1.02537e-06	7.58571e-06	0.00861108	152.816	0.403771	67.239	807.543	50	26	0	5.55207e+06	127180	110634	2714.16	0	595.313	1468.2	3178.89	0	3175.7	-31.662	-21.019	-31.258	-28.848	-28.483	-28.8393	-30.1659	9.59245	-16.6575
17	C4	M+	32	4.9	1.49	6.39	0.440392	1.54105	0.656184	7.55116	8.20735	0.935509	0.0139391	1.21303	0.0594385	0.0733776	1.24353e-05	6.05821e-05	0.0730175	269.747	1.3198	401.923	2639.61	70	32	0	3.47981e+07	2.04321e+07	574725	15525.7	693175	0	26725	5688.48	153.758	11507	-16.16	-19.893	-16.946	-15.663	-20.525	-15.6542	-20.6458	118.56	91.5255
17	C3	M+	32	1.87	0.46	2.33	0.654056	2.13915	0.300866	4.00021	4.30107	1.53781	0.00707393	2.97	0.055539	0.062613	5.46411e-07	4.26997e-06	0.00481638	167.65	0.457086	77.1188	914.172	58	20	0	3.89569e+06	854024	526194	0	0	1724.4	8390.49	3579.29	0	3649.51	-31.727	-21.12	-30.545	-29.023	-27.745	-29.0143	-28.6313	8.14616	0.780226
18	C4	M+	32	5.07	0.75	5.82	0.437578	1.52465	0.328184	7.72997	8.05816	1.04986	0.00787391	1.47355	0.0747092	0.0825831	4.42233e-06	7.04642e-05	0.0748865	218.595	1.45599	163.947	2911.98	64	42	6	5.508e+06	7.46931e+07	350044	19522.5	517307	0	10703.6	5081.68	0	3099.14	-16.835	-18.945	-16.014	-17.421	-22.829	-17.4122	-23.2702	104.031	61.7024
18	C3	M+	32	2.39	0.49	2.88	0.673189	2.22855	0.329863	5.32624	5.65611	1.50075	0.00735365	2.73828	0.0654449	0.0727985	3.10801e-07	2.24848e-06	0.00255928	112.74	0.445138	55.2426	890.276	46	20	0	7.54258e+06	595882	247770	780.94	0	0	5014.7	2393.46	0	0	-32.404	-19.931	-31.134	-27.764	-26.917	-27.7553	-27.2892	18.5512	16.032
19	C3	M-	32	2.38	0.49	2.87	0.314253	0.723868	0.153984	1.72281	1.87679	1.38378	0.00678052	2.50576	0.059637	0.0664175				0	0.222737	0	445.473	0	0	0											-31.794	-20.126	-30.481		-19.792
19	C3	M-	32	2.44	0.68	3.12	0.289593	0.578285	0.196923	1.41101	1.60794	1.36209	0.00926221	2.4673	0.0602022	0.0694644				0	0.184487	0	368.974	0	0	0											-32.017	-20.354	-31.078		-28.353
20	C4	M-	32	7.13	1.67	8.8	0.249436	0.77	0.416558	5.4901	5.90666	0.732025	0.0122248	0.894522	0.0637794	0.0760042				0	0.181901	0	363.801	0	0	0											-16.398	-18.369	-15.885		-27.289
20	C4	M-	32	6.65	1.84	8.49	0.202631	0.674914	0.372842	4.48817	4.86102	0.689389	0.0126848	0.920157	0.0611905	0.0738752				0	0.194853	0	389.707	0	0	0											-16.741	-19.355	-17.325		-25.733
21	C4	M-	32	5.77	1.22	6.99	0.24796	0.627677	0.302511	3.62169	3.9242	0.883451	0.0107781	1.31831	0.0760668	0.0868449	9.75325e-06	8.31565e-05	0.0929097	0	0.184188	0	368.377	0	0	0	0	0	0	0	0	0	0	0	0	0	-17.088	-19.892	-16.317		-20.087
21	C3	M-	32	1.86	0.46	2.32	0.281222	0.818737	0.129362	1.52285	1.65221	1.38132	0.00635409	2.79542	0.0519947	0.0583488	1.90137e-06	1.42843e-05	0.0161856	0	0.201702	0	403.405	0	0	0	0	0	0	0	0	0	0	0	0	0	-32.2	-19.892	-30.76		-24.698
22	C3	M-	32	1.65	0.45	2.1	0.3002	0.650226	0.13509	1.07287	1.20796	1.4087	0.00633917	2.45349	0.0404825	0.0468217	2.28452e-06	1.40838e-05	0.0163683	0	0.188726	0	377.452	0	0	0	0	0	0	0	0	0	0	0	0	0	-31.594	-20.115	-30.186		-26.348
22	C4	M-	32	4.5	1.22	5.72	0.288564	0.634646	0.352048	2.85591	3.20796	0.878546	0.0107183	1.13229	0.0509532	0.0616715	8.14777e-06	5.25544e-05	0.0607022	0	0.183828	0	367.656	0	0	0	0	0	0	0	0	0	0	0	0	0	-15.995	-20.039	-14.629		-19.728
24	C4	M-	32	6.9	1.81	8.71	0.224653	0.593481	0.406622	4.09502	4.50164	0.738157	0.0133606	0.913346	0.0630209	0.0763815	1.15019e-05	5.82027e-05	0.0697046	0	0.185456	0	370.912	0	0	0	0	0	0	0	0	0	0	0	0	0	-16.538	-19.302	-16.618		-27.076
24	C3	M-	32	2.61	0.56	3.17	0.336911	0.701876	0.18867	1.8319	2.02057	1.2416	0.00695299	2.2351	0.0583362	0.0652891	1.44208e-06	9.39885e-06	0.0108409	0	0.145051	0	290.102	0	0	0	0	0	0	0	0	0	0	0	0	0	-31.747	-20.868	-31.752		-25.329

## Sheet: RFC
						AMF taxon abundance (gene copies mg-1 sample)
						Substrate (RFC)							C source of the C16:1ω5 fatty acid (%)
Plant photosynthesis type	Pot number	Microbial inoculum	Cultivation temperature	C16:1w5 fatty acid in the total lipid fraction from substrate (RFC; µg g-1 DW)	Content of C16:1ω5 fatty acid in the total lipid fraction from substrate (RFC; µg)	Rhizophagus	Funneliformis	Claroideoglomus	Acaulospora	Gigaspora	δ 13C/12C in C16:1w5 of RFC ()	δ 13C/12C in C16:1w5 of RFC adjusted to M- control (‰)	Substrate (RFC)
C3	1	M+	24	0.890896	445.448	2459.7					-29.617	-33.0827
C4	2	M+	24	5.2662	2633.1	2445.58	58055.9	3798.17			-16.772	-16.3242
	3	M+	24	1.35154	675.77	17948.3	197918	0	0	0	-26.972	-27.8108	31.4834
	4	M+	24	3.72239	1861.2	2869.6	225421	7067.49	33.7716	0	-17.781	-17.1452	94.9693
	6	M+	24	2.86068	1430.34	7995.15	384714	4469.15	0	0	-20.615	-20.1308	77.1975
C3	7	M-	24	0.367355	183.678						-24.665
C4	8	M-	24	0.179868	89.9341						-29.184
	10	M-	24	0.49459	247.295	0	0	0	0	0	-26.456
	11	M-	24	0.153654	76.8269	0	0	0	0	0	-23.866
	12	M-	24	0.330448	165.224	0	0	0	0	0	-22.603
C3	13	M+	32	0.357182	178.591	8446.64					-22.084	-9.50024
C4	14	M+	32	0.415532	207.766	7539.5					-22.705	-14.6494
	15	M+	32	0.345876	172.938	1907.3	0	0	0	0	-20.707	26.9199	468.266
	16	M+	32	0.563294	281.647	11423.4	0	0	0	0	-16.974	-6.17613	26.985
	17	M+	32	0.666588	333.294	5297.5	0	0	0	0	-18.784	-12.7597	-60.7955
	18	M+	32	0.270674	135.337	4128.99	0	0	0	0	-22.053	-47.2915	-521.219
C3	19	M-	32	0.302883	151.442						-24.338
C4	20	M-	32	0.243503	121.751						-28.389
	21	M-	32	0.311195	155.597	0	0	0	0	0	-29.897
	22	M-	32	0.317609	158.805	0	0	0	0	0	-22.017
	24	M-	32	0.313206	156.603	0	0	0	0	0	-24.699
